# Supplementary material for: Accumulation of Inertial Sensory Information in the Perception of Whole Body Yaw Rotation
Source: PLoS One. 2017 Jan 26;12(1):e0170497. doi: 10.1371/journal.pone.0170497 (PMC5268484; doi:10.1371/journal.pone.0170497)
Supplement: S1 Data — (ZIP) [file pone.0170497.s001.zip]

Archive with 4 entries (3 files):
- S1_Data/
- S1_Data/dataset.mat
- S1_Data/description.txt
- S1_Data/summary_statistics.mat
