# Supplementary material for: Accumulation of Inertial Sensory Information in the Perception of Whole Body Yaw Rotation
Source: PLoS One. 2017 Jan 26;12(1):e0170497. doi: 10.1371/journal.pone.0170497 (PMC5268484; doi:10.1371/journal.pone.0170497)
Supplement: S1 Data — (ZIP) [file pone.0170497.s001.zip › S1_Data/description.txt]

Supporting information
this file explains the meaning of the column headers of the table contained in the file “dataset.mat” and “summary_statistics.mat”

Every line of the table contained in dataset.mat corresponds to an experimental trial.
- Column 1: identification number of the participant that performed the trial.
- Column 2: Stimulus duration of both stimuli of the trial, in seconds.
- Column 3: amplitude of comparison stimulus, in deg/s (note that the reference stimulus had always an amplitude of 15 deg/s)
- Column 4: A value of 1 means that the comparison stimulus was reported as having greater intensity than the reference. A value of 0 means that the comparison stimulus was reported as having smaller intensity than the reference. 

Every line of the table contained in summary_statistics.mat corresponds to an experimental condition.
- Column 1: duration (in seconds) of the stimuli employed in this condition
- Column 2: mean DT (in deg/s) estimated for this condition over 10 participants using the methodology described in the manuscript
- Column 3: standard error of the mean DT estimated for this condition
